# Supplementary material for: The Dual Role of Necroptosis in Pancreatic Ductal Adenocarcinoma
Source: Int J Mol Sci. 2023 Aug 10;24(16):12633. doi: 10.3390/ijms241612633 (PMC10454309; doi:10.3390/ijms241612633)
Supplement: Supplementary file 1 [file ijms-24-12633-s001.zip]

Archive with 1 entries (1 files):
- ijms-2523522-supplementary.pdf
